# Supplementary material for: Drosophila Glue: A Promising Model for Bioadhesion
Source: Insects. 2022 Aug 16;13(8):734. doi: 10.3390/insects13080734 (PMC9409817; doi:10.3390/insects13080734)
Supplement: Supplementary file 1 [file insects-13-00734-s001.zip]

Archive with 2 entries (2 files):
- File S1.R
- Table S1.csv
