# Supplementary material for: Drosophila Glue: A Promising Model for Bioadhesion
Source: Insects. 2022 Aug 16;13(8):734. doi: 10.3390/insects13080734 (PMC9409817; doi:10.3390/insects13080734)
Supplement: Supplementary file 1 [file insects-13-00734-s001.zip › Table S1.csv]

PMID	Topic	Title	Authors	Citation	First_Author	Journal_Book	Publication_Year	Create_Date	PMCID	NIHMS_ID	DOI
6784121	glue gene expression	Molecular analysis of a gene in a developmentally regulated puff of Drosophila melanogaster	Muskavitch MA, Hogness DS.	Proc Natl Acad Sci U S A. 1980 Dec;77(12):7362-6. doi: 10.1073/pnas.77.12.7362.	Muskavitch MA	Proc Natl Acad Sci U S A	1980	1980/12/01	PMC350503		10.1073/pnas.77.12.7362
6784122	glue gene expression	Molecular limits on the size of a genetic locus in Drosophila melanogaster	McGinnis W, Farrell J Jr, Beckendorf SK.	Proc Natl Acad Sci U S A. 1980 Dec;77(12):7367-71. doi: 10.1073/pnas.77.12.7367.	McGinnis W	Proc Natl Acad Sci U S A	1980	1980/12/01	PMC350504		10.1073/pnas.77.12.7367
28305289	glue gene expression	Effect of the l(1)su(f)(ts67g) mutation ofDrosophila melanogaster on glue protein synthesis	Hansson L, Lineruth K, Lambertsson A.	Wilehm Roux Arch Dev Biol. 1981 Nov;190(6):308-312. doi: 10.1007/BF00863267.	Hansson L	Wilehm Roux Arch Dev Biol	1981	2017/03/18			10.1007/BF00863267
6279311	glue gene expression	Molecular organization of a Drosophila puff site that responds to ecdysone	Meyerowitz EM, Hogness DS.	Cell. 1982 Jan;28(1):165-76. doi: 10.1016/0092-8674(82)90386-5.	Meyerowitz EM	Cell	1982	1982/01/01			10.1016/0092-8674(82)90386-5
6214314	glue gene expression	A complex of interacting DNAase I-hypersensitive sites near the Drosophila glue protein gene, Sgs4	Shermoen AW, Beckendorf SK.	Cell. 1982 Jun;29(2):601-7. doi: 10.1016/0092-8674(82)90176-3.	Shermoen AW	Cell	1982	1982/06/01			10.1016/0092-8674(82)90176-3
6411930	glue gene expression	DNA sequences, gene regulation and modular protein evolution in the Drosophila 68C glue gene cluster	Garfinkel MD, Pruitt RE, Meyerowitz EM.	J Mol Biol. 1983 Aug 25;168(4):765-89. doi: 10.1016/s0022-2836(83)80074-6.	Garfinkel MD	J Mol Biol	1983	1983/08/25			10.1016/s0022-2836(83)80074-6
6321149	glue gene expression	The normal developmental regulation of a cloned sgs3 'glue' gene chromosomally integrated in Drosophila melanogaster by P element transformation	Richards G, Cassab A, Bourouis M, Jarry B, Dissous C.	EMBO J. 1983;2(12):2137-42. doi: 10.1002/j.1460-2075.1983.tb01714.x.	Richards G	EMBO J	1983	1983/01/01	PMC555425		10.1002/j.1460-2075.1983.tb01714.x
6309414	glue gene expression	A transposable element inserted just 5' to a Drosophila glue protein gene alters gene expression and chromatin structure	McGinnis W, Shermoen AW, Beckendorf SK.	Cell. 1983 Aug;34(1):75-84. doi: 10.1016/0092-8674(83)90137-x.	McGinnis W	Cell	1983	1983/08/01			10.1016/0092-8674(83)90137-x
6405379	glue gene expression	DNA sequence changes in an upstream DNase I-hypersensitive region are correlated with reduced gene expression	McGinnis W, Shermoen AW, Heemskerk J, Beckendorf SK.	Proc Natl Acad Sci U S A. 1983 Feb;80(4):1063-7. doi: 10.1073/pnas.80.4.1063.	McGinnis W	Proc Natl Acad Sci U S A	1983	1983/02/01	PMC393528		10.1073/pnas.80.4.1063
6207936	glue gene expression	A trans-acting regulatory product necessary for expression of the Drosophila melanogaster 68C glue gene cluster	Crowley TE, Mathers PH, Meyerowitz EM.	Cell. 1984 Nov;39(1):149-56. doi: 10.1016/0092-8674(84)90200-9.	Crowley TE	Cell	1984	1984/11/01			10.1016/0092-8674(84)90200-9
6199239	glue gene expression	Steroid regulation of RNAs transcribed from the Drosophila 68c polytene chromosome puff	Crowley TE, Meyerowitz EM.	Dev Biol. 1984 Mar;102(1):110-21. doi: 10.1016/0012-1606(84)90179-9.	Crowley TE	Dev Biol	1984	1984/03/01			10.1016/0012-1606(84)90179-9
6330126	glue gene expression	A cytological approach to the ordering of events in gene activation using the Sgs-4 locus of Drosophila melanogaster	Steiner EK, Eissenberg JC, Elgin SC.	J Cell Biol. 1984 Jul;99(1 Pt 1):233-8. doi: 10.1083/jcb.99.1.233.	Steiner EK	J Cell Biol	1984	1984/07/01	PMC2275650		10.1083/jcb.99.1.233
3006995	glue gene expression	The 68C glue puff of Drosophila	Meyerowitz EM, Crosby MA, Garfinkel MD, Martin CH, Mathers PH, VijayRaghavan K.	Cold Spring Harb Symp Quant Biol. 1985;50:347-53. doi: 10.1101/sqb.1985.050.01.044.	Meyerowitz EM	Cold Spring Harb Symp Quant Biol	1985	1985/01/01			10.1101/sqb.1985.050.01.044
2981637	glue gene expression	Remote regulatory sequences of the Drosophila glue gene sgs3 as revealed by P-element transformation	Bourouis M, Richards G.	Cell. 1985 Feb;40(2):349-57. doi: 10.1016/0092-8674(85)90149-7.	Bourouis M	Cell	1985	1985/02/01			10.1016/0092-8674(85)90149-7
3006996	glue gene expression	Hybrid genes in the study of glue gene regulation in Drosophila	Bourouis M, Richards G.	Cold Spring Harb Symp Quant Biol. 1985;50:355-60. doi: 10.1101/sqb.1985.050.01.045.	Bourouis M	Cold Spring Harb Symp Quant Biol	1985	1985/01/01			10.1101/sqb.1985.050.01.045
2431935	glue gene expression	Drosophila glue gene Sgs-3: sequences required for puffing and transcriptional regulation	Crosby MA, Meyerowitz EM.	Dev Biol. 1986 Dec;118(2):593-607. doi: 10.1016/0012-1606(86)90029-1.	Crosby MA	Dev Biol	1986	1986/12/01			10.1016/0012-1606(86)90029-1
2430796	glue gene expression	Cis-acting sequences which regulate expression of the Sgs-4 glue protein gene of Drosophila	McNabb SL, Beckendorf SK.	EMBO J. 1986 Sep;5(9):2331-40. doi: 10.1002/j.1460-2075.1986.tb04501.x.	McNabb SL	EMBO J	1986	1986/09/01	PMC1167117		10.1002/j.1460-2075.1986.tb04501.x
3085955	glue gene expression	Changes in the chromatin structure of Drosophila glue genes accompany developmental cessation of transcription in wild type and transformed strains	Ramain P, Bourouis M, Dretzen G, Richards G, Sobkowiak A, Bellard M.	Cell. 1986 May 23;45(4):545-53. doi: 10.1016/0092-8674(86)90286-2.	Ramain P	Cell	1986	1986/05/23			10.1016/0092-8674(86)90286-2
3095057	glue gene expression	Variegated expression of the Sgs-4 locus in Drosophila melanogaster	Kornher JS, Kauffman SA.	Chromosoma. 1986;94(3):205-16. doi: 10.1007/BF00288495.	Kornher JS	Chromosoma	1986	1986/01/01			10.1007/BF00288495
3012092	glue gene expression	Dosage compensation at the sgs4 locus of Drosophila melanogaster	Kaiser K, Furia M, Glover DM.	J Mol Biol. 1986 Feb 20;187(4):529-36. doi: 10.1016/0022-2836(86)90331-1.	Kaiser K	J Mol Biol	1986	1986/02/20			10.1016/0022-2836(86)90331-1
3028780	glue gene expression	Sequences sufficient for correct regulation of Sgs-3 lie close to or within the gene	Raghavan KV, Crosby MA, Mathers PH, Meyerowitz EM.	EMBO J. 1986 Dec 1;5(12):3321-6. doi: 10.1002/j.1460-2075.1986.tb04646.x.	Raghavan KV	EMBO J	1986	1986/12/01	PMC1167329		10.1002/j.1460-2075.1986.tb04646.x
3123322	glue gene expression	Closely linked DNA elements control the expression of the Sgs-5 glue protein gene in Drosophila	Shore EM, Guild GM.	Genes Dev. 1987 Oct;1(8):829-39. doi: 10.1101/gad.1.8.829.	Shore EM	Genes Dev	1987	1987/10/01			10.1101/gad.1.8.829
2443715	glue gene expression	The Drosophila sgs3 gene: an in-vivo test of intron function	Mettling C, Giangrande A, Richards G.	J Mol Biol. 1987 Jul 5;196(1):223-6. doi: 10.1016/0022-2836(87)90523-7.	Mettling C	J Mol Biol	1987	1987/07/05			10.1016/0022-2836(87)90523-7
3110006	glue gene expression	Genetic localization of a regulatory site necessary for the production of the glue protein P5 in Drosophila melanogaster	Hoshizaki DK, Dlott BM, Joslyn GL, Beckendorf SK.	Genet Res. 1987 Apr;49(2):111-9. doi: 10.1017/s0016672300026902.	Hoshizaki DK	Genet Res	1987	1987/04/01			10.1017/s0016672300026902
2894689	glue gene expression	Relation of chromosome structure and gene expression	Mirkovitch J, Gasser SM, Laemmli UK.	Philos Trans R Soc Lond B Biol Sci. 1987 Dec 15;317(1187):563-74. doi: 10.1098/rstb.1987.0081.	Mirkovitch J	Philos Trans R Soc Lond B Biol Sci	1987	1987/12/15			10.1098/rstb.1987.0081
2830087	glue gene expression	Regulatory sequences of the Sgs-4 gene of Drosophila melanogaster analysed by P element-mediated transformation	Hofmann A, Keinhorst A, Krumm A, Korge G.	Chromosoma. 1987;96(1):8-17. doi: 10.1007/BF00285877.	Hofmann A	Chromosoma	1987	1987/01/01			10.1007/BF00285877
14650430	glue gene expression	Sps-3 transcript levels are determined by multiple remote sequence elements	Giangrande A, Mettling C, Richards G.	EMBO J. 1987 Oct;6(10):3079-84. doi: 10.1002/j.1460-2075.1987.tb02615.x.	Giangrande A	EMBO J	1987	1987/10/01	PMC553746		10.1002/j.1460-2075.1987.tb02615.x
16453749	glue gene expression	Developmental regulation by an enhancer from the Sgs-4 gene of Drosophila	Shermoen AW, Jongens J, Barnett SW, Flynn K, Beckendorf SK.	EMBO J. 1987 Jan;6(1):207-14. doi: 10.1002/j.1460-2075.1987.tb04740.x.	Shermoen AW	EMBO J	1987	1987/01/01	PMC553378		10.1002/j.1460-2075.1987.tb04740.x
3125018	glue gene expression	Upstream sequences of dosage-compensated and non-compensated alleles of the larval secretion protein gene Sgs-4 in Drosophila	Hofmann A, Korge G.	Chromosoma. 1987;96(1):1-7. doi: 10.1007/BF00285876.	Hofmann A	Chromosoma	1987	1987/01/01			10.1007/BF00285876
3138416	glue gene expression	Evolution and expression of the Sgs-3 glue gene of Drosophila	Martin CH, Mayeda CA, Meyerowitz EM.	J Mol Biol. 1988 May 20;201(2):273-87. doi: 10.1016/0022-2836(88)90138-6.	Martin CH	J Mol Biol	1988	1988/05/20			10.1016/0022-2836(88)90138-6
3142764	glue gene expression	Functional redundancy in the tissue-specific enhancer of the Drosophila Sgs-4 gene	Jongens TA, Fowler T, Shermoen AW, Beckendorf SK.	EMBO J. 1988 Aug;7(8):2559-67. doi: 10.1002/j.1460-2075.1988.tb03105.x.	Jongens TA	EMBO J	1988	1988/08/01	PMC457128		10.1002/j.1460-2075.1988.tb03105.x
2500283	glue gene expression	Regulatory elements and interactions in the Drosophila 68C glue gene cluster	Martin M, Mettling C, Giangrande A, Ruiz C, Richards G.	Dev Genet. 1989;10(3):189-97. doi: 10.1002/dvg.1020100308.	Martin M	Dev Genet	1989	1989/01/01			10.1002/dvg.1020100308
2506151	glue gene expression	Steroid regulation of glue protein genes in Drosophila melanogaster	Hansson L, Lambertsson A.	Hereditas. 1989;110(1):61-7. doi: 10.1111/j.1601-5223.1989.tb00418.x.	Hansson L	Hereditas	1989	1989/01/01			10.1111/j.1601-5223.1989.tb00418.x
2721493	glue gene expression	Induction and repression of the Drosophila Sgs-3 glue gene are mediated by distinct sequences in the proximal promoter	Martin M, Giangrande A, Ruiz C, Richards G.	EMBO J. 1989 Feb;8(2):561-8. doi: 10.1002/j.1460-2075.1989.tb03410.x.	Martin M	EMBO J	1989	1989/02/01	PMC400842		10.1002/j.1460-2075.1989.tb03410.x
2583107	glue gene expression	Drosophila Sgs3 TATA: effects of point mutations on expression in vivo and protein binding in vitro with staged nuclear extracts	Giangrande A, Mettling C, Martin M, Ruiz C, Richards G.	EMBO J. 1989 Nov;8(11):3459-66. doi: 10.1002/j.1460-2075.1989.tb08510.x.	Giangrande A	EMBO J	1989	1989/11/01	PMC401502		10.1002/j.1460-2075.1989.tb08510.x
2499010	glue gene expression	[Regulation of developmental and tissue specific expression of Drosophila melanogaster Sgs-3 gene]	Todo T.	Tanpakushitsu Kakusan Koso. 1989 Jan;34(1):20-5.	Todo T	Tanpakushitsu Kakusan Koso	1989	1989/01/01
2205808	glue gene expression	Drosophila glue protein gene expression. A proposal for its ecdysone-dependent developmental control	Kress H, Swida U.	Naturwissenschaften. 1990 Jul;77(7):317-24. doi: 10.1007/BF01138385.	Kress H	Naturwissenschaften	1990	1990/07/01			10.1007/BF01138385
1695584	glue gene expression	Noncoordinate expression of Drosophila glue genes: Sgs-4 is expressed at many stages and in two different tissues	Barnett SW, Flynn K, Webster MK, Beckendorf SK.	Dev Biol. 1990 Aug;140(2):362-73. doi: 10.1016/0012-1606(90)90086-x.	Barnett SW	Dev Biol	1990	1990/08/01			10.1016/0012-1606(90)90086-x
2122237	glue gene expression	Fine-structure mutational analysis of a stage- and tissue-specific promoter element of the Drosophila glue gene Sgs-3	Todo T, Roark M, Raghavan KV, Mayeda C, Meyerowitz E.	Mol Cell Biol. 1990 Nov;10(11):5991-6002. doi: 10.1128/mcb.10.11.5991-6002.1990.	Todo T	Mol Cell Biol	1990	1990/11/01	PMC361397		10.1128/mcb.10.11.5991-6002.1990
2328832	glue gene expression	Cooperative enhancement at the Drosophila Sgs-3 locus	Roark M, Raghavan KV, Todo T, Mayeda CA, Meyerowitz EM.	Dev Biol. 1990 May;139(1):121-33. doi: 10.1016/0012-1606(90)90283-o.	Roark M	Dev Biol	1990	1990/05/01			10.1016/0012-1606(90)90283-o
2160364	glue gene expression	Two puff-specific proteins bind within the 2.5 kb upstream region of the Drosophila melanogaster Sgs-4 gene	Saumweber H, Frasch M, Korge G.	Chromosoma. 1990 Apr;99(1):52-60. doi: 10.1007/BF01737289.	Saumweber H	Chromosoma	1990	1990/04/01			10.1007/BF01737289
1898764	glue gene expression	Sgs-3 chromatin structure and trans-activators: developmental and ecdysone induction of a glue enhancer-binding factor, GEBF-I, in Drosophila larvae	Georgel P, Ramain P, Giangrande A, Dretzen G, Richards G, Bellard M.	Mol Cell Biol. 1991 Jan;11(1):523-32. doi: 10.1128/mcb.11.1.523-532.1991.	Georgel P	Mol Cell Biol	1991	1991/01/01	PMC359661		10.1128/mcb.11.1.523-532.1991
1903838	glue gene expression	cis-acting sequences required for expression of the divergently transcribed Drosophila melanogaster Sgs-7 and Sgs-8 glue protein genes	Hofmann A, Garfinkel MD, Meyerowitz EM.	Mol Cell Biol. 1991 Jun;11(6):2971-9. doi: 10.1128/mcb.11.6.2971-2979.1991.	Hofmann A	Mol Cell Biol	1991	1991/06/01	PMC360127		10.1128/mcb.11.6.2971-2979.1991
1435722	glue gene expression	GEBF-I in Drosophila species and hybrids: the co-evolution of an enhancer and its cognate factor	Georgel P, Bellard F, Dretzen G, Jagla K, Richards G, Bellard M.	Mol Gen Genet. 1992 Oct;235(1):104-12. doi: 10.1007/BF00286187.	Georgel P	Mol Gen Genet	1992	1992/10/01			10.1007/BF00286187
1562607	glue gene expression	Molecular characterization of a Drosophila melanogaster variant strain defective in the Sgs-4 gene dosage compensation	Furia M, Digilio FA, Artiaco D, Favia G, Polito LC.	Biochim Biophys Acta. 1992 Apr 6;1130(3):314-6. doi: 10.1016/0167-4781(92)90444-5.	Furia M	Biochim Biophys Acta	1992	1992/04/06			10.1016/0167-4781(92)90444-5
8076529	glue gene expression	The Drosophila Broad-Complex plays a key role in controlling ecdysone-regulated gene expression at the onset of metamorphosis	Karim FD, Guild GM, Thummel CS.	Development. 1993 Jul;118(3):977-88. doi: 10.1242/dev.118.3.977.	Karim FD	Development	1993	1993/07/01			10.1242/dev.118.3.977
8230217	glue gene expression	GEBF-I activates the Drosophila Sgs3 gene enhancer by altering a positioned nucleosomal core particle	Georgel P, Dretzen G, Jagla K, Bellard F, Dubrovsky E, Calco V, Bellard M.	J Mol Biol. 1993 Nov 20;234(2):319-30. doi: 10.1006/jmbi.1993.1589.	Georgel P	J Mol Biol	1993	1993/11/20			10.1006/jmbi.1993.1589
8417325	glue gene expression	A transcriptional switch between the Pig-1 and Sgs-4 genes of Drosophila melanogaster	Mougneau E, von Seggern D, Fowler T, Rosenblatt J, Jongens T, Rogers B, Gietzen D, Beckendorf SK.	Mol Cell Biol. 1993 Jan;13(1):184-95. doi: 10.1128/mcb.13.1.184-195.1993.	Mougneau E	Mol Cell Biol	1993	1993/01/01	PMC358898		10.1128/mcb.13.1.184-195.1993
8062827	glue gene expression	The Broad-Complex directly controls a tissue-specific response to the steroid hormone ecdysone at the onset of Drosophila metamorphosis	von Kalm L, Crossgrove K, Von Seggern D, Guild GM, Beckendorf SK.	EMBO J. 1994 Aug 1;13(15):3505-16. doi: 10.1002/j.1460-2075.1994.tb06657.x.	von Kalm L	EMBO J	1994	1994/08/01	PMC395254		10.1002/j.1460-2075.1994.tb06657.x
7789271	glue gene expression	The Drosophila E74 gene is required for the proper stage- and tissue-specific transcription of ecdysone-regulated genes at the onset of metamorphosis	Fletcher JC, Thummel CS.	Development. 1995 May;121(5):1411-21. doi: 10.1242/dev.121.5.1411.	Fletcher JC	Development	1995	1995/05/01			10.1242/dev.121.5.1411
7882975	glue gene expression	Ecdysone regulation of the Drosophila Sgs-4 gene is mediated by the synergistic action of ecdysone receptor and SEBP 3	Lehmann M, Korge G.	EMBO J. 1995 Feb 15;14(4):716-26. doi: 10.1002/j.1460-2075.1995.tb07050.x.	Lehmann M	EMBO J	1995	1995/02/15	PMC398137		10.1002/j.1460-2075.1995.tb07050.x
8582609	glue gene expression	The ecdysone-inducible Broad-complex and E74 early genes interact to regulate target gene transcription and Drosophila metamorphosis	Fletcher JC, Thummel CS.	Genetics. 1995 Nov;141(3):1025-35. doi: 10.1093/genetics/141.3.1025.	Fletcher JC	Genetics	1995	1995/11/01	PMC1206826		10.1093/genetics/141.3.1025
8593163	glue gene expression	Drosophila Sgs genes: stage and tissue specificity of hormone responsiveness	Lehmann M.	Bioessays. 1996 Jan;18(1):47-54. doi: 10.1002/bies.950180110.	Lehmann M	Bioessays	1996	1996/01/01			10.1002/bies.950180110
8710511	glue gene expression	The Drosophila fork head factor directly controls larval salivary gland-specific expression of the glue protein gene Sgs3	Mach V, Ohno K, Kokubo H, Suzuki Y.	Nucleic Acids Res. 1996 Jun 15;24(12):2387-94. doi: 10.1093/nar/24.12.2387.	Mach V	Nucleic Acids Res	1996	1996/06/15	PMC145950		10.1093/nar/24.12.2387
8890156	glue gene expression	The fork head product directly specifies the tissue-specific hormone responsiveness of the Drosophila Sgs-4 gene	Lehmann M, Korge G.	EMBO J. 1996 Sep 16;15(18):4825-34.	Lehmann M	EMBO J	1996	1996/09/16	PMC452219
9106163	glue gene expression	Two new regulatory elements controlling the Drosophila Sgs-3 gene are potential ecdysone receptor and fork head binding sites	Lehmann M, Wattler F, Korge G.	Mech Dev. 1997 Feb;62(1):15-27. doi: 10.1016/s0925-4773(96)00644-2.	Lehmann M	Mech Dev	1997	1997/02/01			10.1016/s0925-4773(96)00644-2
9242423	glue gene expression	Relationships between protein isoforms and genetic functions demonstrate functional redundancy at the Broad-Complex during Drosophila metamorphosis	Bayer CA, von Kalm L, Fristrom JW.	Dev Biol. 1997 Jul 15;187(2):267-82. doi: 10.1006/dbio.1997.8620.	Bayer CA	Dev Biol	1997	1997/07/15			10.1006/dbio.1997.8620
9819059	glue gene expression	The transcriptional switch between the Drosophila genes Pig-1 and Sgs-4 depends on a SEBP1 binding site within a shared enhancer region	Hofmann A, Lehmann M.	Mol Gen Genet. 1998 Oct;259(6):656-63. doi: 10.1007/s004380050860.	Hofmann A	Mol Gen Genet	1998	1998/11/18			10.1007/s004380050860
10560140	glue gene expression	Effect of bisacylhydrazine ecdysteroid mimics (RH-5849 and RH-5992) on chromosomal puffing, imaginal disc proliferation and pupariation in larvae of Drosophila melanogaster	Farkas R, Sláma K.	Insect Biochem Mol Biol. 1999 Nov;29(11):1015-27. doi: 10.1016/s0965-1748(99)00077-6.	Farkas R	Insect Biochem Mol Biol	1999	1999/11/24			10.1016/s0965-1748(99)00077-6
10438607	glue gene expression	The helix-loop-helix proteins dAP-4 and daughterless bind both in vitro and in vivo to SEBP3 sites required for transcriptional activation of the Drosophila gene Sgs-4	King-Jones K, Korge G, Lehmann M.	J Mol Biol. 1999 Aug 6;291(1):71-82. doi: 10.1006/jmbi.1999.2963.	King-Jones K	J Mol Biol	1999	1999/08/10			10.1006/jmbi.1999.2963
11040216	glue gene expression	Spt5 and spt6 are associated with active transcription and have characteristics of general elongation factors in D. melanogaster	Kaplan CD, Morris JR, Wu C, Winston F.	Genes Dev. 2000 Oct 15;14(20):2623-34. doi: 10.1101/gad.831900.	Kaplan CD	Genes Dev	2000	2000/10/21	PMC316994		10.1101/gad.831900
11500246	glue gene expression	Ecdysone-controlled mRNA stability in Drosophila salivary glands: deadenylation-independent degradation of larval glue protein gene message during the larval/prepupal transition	Kress H, Kunze P, Swida U, Heiser V, Maletz S.	Mol Cell Endocrinol. 2001 Aug 20;182(1):129-44. doi: 10.1016/s0303-7207(01)00494-4.	Kress H	Mol Cell Endocrinol	2001	2001/08/14			10.1016/s0303-7207(01)00494-4
11585799	glue gene expression	Downregulation of the tissue-specific transcription factor Fork head by Broad-Complex mediates a stage-specific hormone response	Renault N, King-Jones K, Lehmann M.	Development. 2001 Oct;128(19):3729-37. doi: 10.1242/dev.128.19.3729.	Renault N	Development	2001	2001/10/05			10.1242/dev.128.19.3729
11755052	glue gene expression	Ecdysone-regulated puff genes 2000	Thummel CS.	Insect Biochem Mol Biol. 2002 Feb;32(2):113-20. doi: 10.1016/s0965-1748(01)00112-6.	Thummel CS	Insect Biochem Mol Biol	2002	2002/01/05			10.1016/s0965-1748(01)00112-6
15811848	glue gene expression	Drosophila lysyl oxidases Dmloxl-1 and Dmloxl-2 are differentially expressed and the active DmLOXL-1 influences gene expression and development	Molnar J, Ujfaludi Z, Fong SF, Bollinger JA, Waro G, Fogelgren B, Dooley DM, Mink M, Csiszar K.	J Biol Chem. 2005 Jun 17;280(24):22977-85. doi: 10.1074/jbc.M503006200. Epub 2005 Apr 4.	Molnar J	J Biol Chem	2005	2005/04/07			10.1074/jbc.M503006200
18566664	glue gene expression	A novel ecdysone receptor mediates steroid-regulated developmental events during the mid-third instar of Drosophila	Costantino BF, Bricker DK, Alexandre K, Shen K, Merriam JR, Antoniewski C, Callender JL, Henrich VC, Presente A, Andres AJ.	PLoS Genet. 2008 Jun 20;4(6):e1000102. doi: 10.1371/journal.pgen.1000102.	Costantino BF	PLoS Genet	2008	2008/06/21	PMC2413497		10.1371/journal.pgen.1000102
18353099	glue gene expression	Genes and biological processes controlled by the Drosophila FOXA orthologue Fork head	Liu Y, Lehmann M.	Insect Mol Biol. 2008 Apr;17(2):91-101. doi: 10.1111/j.1365-2583.2007.00785.x.	Liu Y	Insect Mol Biol	2008	2008/03/21			10.1111/j.1365-2583.2007.00785.x
19687295	glue gene expression	Drosophila suppressor of sable protein [Su(s)] promotes degradation of aberrant and transposon-derived RNAs	Kuan YS, Brewer-Jensen P, Bai WL, Hunter C, Wilson CB, Bass S, Abernethy J, Wing JS, Searles LL.	Mol Cell Biol. 2009 Oct;29(20):5590-603. doi: 10.1128/MCB.00039-09. Epub 2009 Aug 17.	Kuan YS	Mol Cell Biol	2009	2009/08/19	PMC2756875		10.1128/MCB.00039-09
28782527	glue gene expression	Glue protein production can be triggered by steroid hormone signaling independent of the developmental program in Drosophila melanogaster	Kaieda Y, Masuda R, Nishida R, Shimell M, O'Connor MB, Ono H.	Dev Biol. 2017 Oct 1;430(1):166-176. doi: 10.1016/j.ydbio.2017.08.002. Epub 2017 Aug 4.	Kaieda Y	Dev Biol	2017	2017/08/08	PMC5916818	NIHMS957382	10.1016/j.ydbio.2017.08.002
32726635	glue gene expression	Bab2 Functions as an Ecdysone-Responsive Transcriptional Repressor during Drosophila Development	Duan J, Zhao Y, Li H, Habernig L, Gordon MD, Miao X, Engström Y, Büttner S.	Cell Rep. 2020 Jul 28;32(4):107972. doi: 10.1016/j.celrep.2020.107972.	Duan J	Cell Rep	2020	2020/07/30			10.1016/j.celrep.2020.107972
825230	glue gene identification	Differentiation in the salivary glands of Drosophila melanogaster: characterization of the glue proteins and their developmental appearance	Beckendorf SK, Kafatos FC.	Cell. 1976 Nov;9(3):365-73. doi: 10.1016/0092-8674(76)90081-7.	Beckendorf SK	Cell	1976	1976/11/01			10.1016/0092-8674(76)90081-7
414841	glue gene identification	Drosophila: the genetics of two major larval proteins	Akam ME, Roberts DB, Richards GP, Ashburner M.	Cell. 1978 Feb;13(2):215-25. doi: 10.1016/0092-8674(78)90190-3.	Akam ME	Cell	1978	1978/02/01			10.1016/0092-8674(78)90190-3
6817924	glue gene identification	An expandable gene that encodes a Drosophila glue protein is not expressed in variants lacking remote upstream sequences	Muskavitch MA, Hogness DS.	Cell. 1982 Jul;29(3):1041-51. doi: 10.1016/0092-8674(82)90467-6.	Muskavitch MA	Cell	1982	1982/07/01			10.1016/0092-8674(82)90467-6
6406838	glue gene identification	The structural genes for three Drosophila glue proteins reside at a single polytene chromosome puff locus	Crowley TE, Bond MW, Meyerowitz EM.	Mol Cell Biol. 1983 Apr;3(4):623-34. doi: 10.1128/mcb.3.4.623-634.1983.	Crowley TE	Mol Cell Biol	1983	1983/04/01	PMC368578		10.1128/mcb.3.4.623-634.1983
16453498	glue gene identification	Cloning of a gene localized and expressed at the ecdysteroid regulated puff 74EF in salivary glands of Drosophila larvae	Möritz T, Edström JE, Pongs O.	EMBO J. 1984 Feb;3(2):289-95. doi: 10.1002/j.1460-2075.1984.tb01798.x.	Möritz T	EMBO J	1984	1984/02/01	PMC557336		10.1002/j.1460-2075.1984.tb01798.x
6200375	glue gene identification	Molecular analysis of a developmentally regulated gene which is expressed in the larval salivary gland of Drosophila	Guild GM.	Dev Biol. 1984 Apr;102(2):462-70. doi: 10.1016/0012-1606(84)90211-2.	Guild GM	Dev Biol	1984	1984/04/01			10.1016/0012-1606(84)90211-2
3082712	glue gene identification	Lethal mutations flanking the 68C glue gene cluster on chromosome 3 of Drosophila melanogaster	Crosby MA, Meyerowitz EM.	Genetics. 1986 Apr;112(4):785-802. doi: 10.1093/genetics/112.4.785.	Crosby MA	Genetics	1986	1986/04/01	PMC1202777		10.1093/genetics/112.4.785
3464975	glue gene identification	Characterization of the boundaries between adjacent rapidly and slowly evolving genomic regions in Drosophila	Martin CH, Meyerowitz EM.	Proc Natl Acad Sci U S A. 1986 Nov;83(22):8654-8. doi: 10.1073/pnas.83.22.8654.	Martin CH	Proc Natl Acad Sci U S A	1986	1986/11/01	PMC386989		10.1073/pnas.83.22.8654
3118208	glue gene identification	At least two genes reside within a large intron of the dunce gene of Drosophila	Chen CN, Malone T, Beckendorf SK, Davis RL.	Nature. 1987 Oct 22-28;329(6141):721-4. doi: 10.1038/329721a0.	Chen CN	Nature	1987	1987/10/22			10.1038/329721a0
8568884	glue gene identification	Molecular characterization of the 71E late puff in Drosophila melanogaster reveals a family of novel genes	Wright LG, Chen T, Thummel CS, Guild GM.	J Mol Biol. 1996 Jan 26;255(3):387-400. doi: 10.1006/jmbi.1996.0032.	Wright LG	J Mol Biol	1996	1996/01/26			10.1006/jmbi.1996.0032
10511555	glue gene identification	Structure and regulation of the salivary gland secretion protein gene Sgs-1 of Drosophila melanogaster	Roth GE, Wattler S, Bornschein H, Lehmann M, Korge G.	Genetics. 1999 Oct;153(2):753-62. doi: 10.1093/genetics/153.2.753.	Roth GE	Genetics	1999	1999/10/08	PMC1460785		10.1093/genetics/153.2.753
15544943	glue gene identification	A Drosophila salivary gland mucin is also expressed in immune tissues: evidence for a function in coagulation and the entrapment of bacteria	Korayem AM, Fabbri M, Takahashi K, Scherfer C, Lindgren M, Schmidt O, Ueda R, Dushay MS, Theopold U.	Insect Biochem Mol Biol. 2004 Dec;34(12):1297-304. doi: 10.1016/j.ibmb.2004.09.001.	Korayem AM	Insect Biochem Mol Biol	2004	2004/11/17			10.1016/j.ibmb.2004.09.001
30696414	glue gene identification	Evolution of salivary glue genes in Drosophila species	Da Lage JL, Thomas GWC, Bonneau M, Courtier-Orgogozo V.	BMC Evol Biol. 2019 Jan 29;19(1):36. doi: 10.1186/s12862-019-1364-9.	Da Lage JL	BMC Evol Biol	2019	2019/01/31	PMC6352337		10.1186/s12862-019-1364-9
33543012	glue gene identification	In-silico definition of the Drosophila melanogaster matrisome	Davis MN, Horne-Badovinac S, Naba A.	Matrix Biol Plus. 2019 Oct 30;4:100015. doi: 10.1016/j.mbplus.2019.100015. eCollection 2019 Nov.	Davis MN	Matrix Biol Plus	2019	2021/02/05	PMC7852309		10.1016/j.mbplus.2019.100015
33393184	glue gene identification	A Biomimetic Glue Protein Modulates Hepatic Gene Expression	Lu Y, Dai W, Huang J, Chen X, Yao Y.	Macromol Biosci. 2021 Mar;21(3):e2000303. doi: 10.1002/mabi.202000303. Epub 2021 Jan 4.	Lu Y	Macromol Biosci	2021	2021/01/04			10.1002/mabi.202000303
34788814	glue gene identification	Glue Genes Are Subjected to Diverse Selective Forces during Drosophila Development	Borne F, Kulathinal RJ, Courtier-Orgogozo V.	Genome Biol Evol. 2021 Dec 1;13(12):evab248. doi: 10.1093/gbe/evab248.	Borne F	Genome Biol Evol	2021	2021/11/17	PMC8643421		10.1093/gbe/evab248
28305005	glue of other Drosophila species	A comparative ultrastructural study of 'glue' production and secretion of the salivary glands in different species of theDrosophila melanogaster group	Thomopoulos GN, Kastritsis CD.	Wilehm Roux Arch Dev Biol. 1979 Dec;187(4):329-354. doi: 10.1007/BF00848468.	Thomopoulos GN	Wilehm Roux Arch Dev Biol	1979	2017/03/18			10.1007/BF00848468
6151003	glue of other Drosophila species	Adjacent chromosomal regions can evolve at very different rates: evolution of the Drosophila 68C glue gene cluster	Meyerowitz EM, Martin CH.	J Mol Evol. 1984;20(3-4):251-64. doi: 10.1007/BF02104731.	Meyerowitz EM	J Mol Evol	1984	1984/01/01			10.1007/BF02104731
3147658	glue of other Drosophila species	Glue proteins in Drosophila nasuta	Ramesh SR, Kalisch WE.	Biochem Genet. 1988 Aug;26(7-8):527-41. doi: 10.1007/BF02399420.	Ramesh SR	Biochem Genet	1988	1988/08/01			10.1007/BF02399420
3248713	glue of other Drosophila species	Taxonomic identification of Drosophila nasuta subgroup strains by glue protein analysis	Ramesh SR, Kalisch WE.	Genetica. 1988-1989;78(1):63-72. doi: 10.1007/BF00058676.	Ramesh SR	Genetica	1988	1988/01/01			10.1007/BF00058676
28305598	glue of other Drosophila species	Synthesis and secretion of salivary gland proteins in Drosophila gibberosa during larval and prepupal development	Shirk PD, Roberts PA, Harn CH.	Rouxs Arch Dev Biol. 1988 Mar;197(2):66-74. doi: 10.1007/BF00375929.	Shirk PD	Rouxs Arch Dev Biol	1988	2017/03/18			10.1007/BF00375929
2515848	glue of other Drosophila species	Comparative analysis of glue proteins in the Drosophila nasuta subgroup	Ramesh SR, Kalisch WE.	Biochem Genet. 1989 Oct;27(9-10):507-20. doi: 10.1007/BF02396148.	Ramesh SR	Biochem Genet	1989	1989/10/01			10.1007/BF02396148
2351069	glue of other Drosophila species	Glue protein genes in Drosophila virilis: their organization, developmental control of transcription and specific mRNA degradation	Swida U, Lucka L, Kress H.	Development. 1990 Feb;108(2):269-80. doi: 10.1242/dev.108.2.269.	Swida U	Development	1990	1990/02/01			10.1242/dev.108.2.269
2351068	glue of other Drosophila species	Genes from two intermoult puffs in Drosophila virilis polytene chromosomes are differentially transcribed during larval development	Kress H P, Lucka L, Swida U, Thüroff E, Klemm U.	Development. 1990 Feb;108(2):261-7. doi: 10.1242/dev.108.2.261.	Kress H P	Development	1990	1990/02/01			10.1242/dev.108.2.261
7918662	glue of other Drosophila species	Molecular cloning of the Drosophila virilis larval glue protein gene Lgp-3 and its comparative analysis with other Drosophila glue protein genes	Lanio W, Swida U, Kress H.	Biochim Biophys Acta. 1994 Oct 18;1219(2):576-80. doi: 10.1016/0167-4781(94)90092-2.	Lanio W	Biochim Biophys Acta	1994	1994/10/18			10.1016/0167-4781(94)90092-2
8851799	glue of other Drosophila species	Larval pupation site preference and its relationship to the glue proteins in a few species of Drosophila	Shivanna N, Murthy GS, Ramesh SR.	Genome. 1996 Feb;39(1):105-11. doi: 10.1139/g96-014.	Shivanna N	Genome	1996	1996/02/01			10.1139/g96-014
10429829	glue of other Drosophila species	SDS-PAGE pattern polymorphism of X-chromosomal glue proteins in natural populations of two Drosophila nasuta subgroup species	Ramesh SR, Shivanna N.	Biochem Genet. 1999 Feb;37(1-2):1-21. doi: 10.1023/a:1018709932530.	Ramesh SR	Biochem Genet	1999	1999/08/03			10.1023/a:1018709932530
16809836	glue of other Drosophila species	Introgressive hybridization and evolution of a novel protein phenotype: glue protein profiles in the nasuta-albomicans complex of Drosophila	Aruna S, Ranganath HA.	J Genet. 2006 Apr;85(1):25-30. doi: 10.1007/BF02728966.	Aruna S	J Genet	2006	2006/07/01			10.1007/BF02728966
814516	glue secretion	[Snythesis of mucoprotein secretion in the salivary glands of Drosophila melanogaster IIIrd instar larvae]	Kolesnikov NN, Zhimulev IF.	Ontogenez. 1975;6(2):177-82.	Kolesnikov NN	Ontogenez	1975	1975/01/01
11058092	glue secretion	SNAP-24, a Drosophila SNAP-25 homologue on granule membranes, is a putative mediator of secretion and granule-granule fusion in salivary glands	Niemeyer BA, Schwarz TL.	J Cell Sci. 2000 Nov;113 ( Pt 22):4055-64. doi: 10.1242/jcs.113.22.4055.	Niemeyer BA	J Cell Sci	2000	2000/11/01			10.1242/jcs.113.22.4055
11180965	glue secretion	Glue secretion in the Drosophila salivary gland: a model for steroid-regulated exocytosis	Biyasheva A, Do TV, Lu Y, Vaskova M, Andres AJ.	Dev Biol. 2001 Mar 1;231(1):234-51. doi: 10.1006/dbio.2000.0126.	Biyasheva A	Dev Biol	2001	2001/02/22			10.1006/dbio.2000.0126
21490149	glue secretion	AP-1 and clathrin are essential for secretory granule biogenesis in Drosophila	Burgess J, Jauregui M, Tan J, Rollins J, Lallet S, Leventis PA, Boulianne GL, Chang HC, Le Borgne R, Krämer H, Brill JA.	Mol Biol Cell. 2011 Jun 15;22(12):2094-105. doi: 10.1091/mbc.E11-01-0054. Epub 2011 Apr 13.	Burgess J	Mol Biol Cell	2011	2011/04/15	PMC3113773		10.1091/mbc.E11-01-0054
22791894	glue secretion	Type II phosphatidylinositol 4-kinase regulates trafficking of secretory granule proteins in Drosophila	Burgess J, Del Bel LM, Ma CI, Barylko B, Polevoy G, Rollins J, Albanesi JP, Krämer H, Brill JA.	Development. 2012 Aug;139(16):3040-50. doi: 10.1242/dev.077644. Epub 2012 Jul 12.	Burgess J	Development	2012	2012/07/14	PMC3403109		10.1242/dev.077644
25611296	glue secretion	Vacuole dynamics in the salivary glands of Drosophila melanogaster during prepupal development	Farkaš R, Beňová-Liszeková D, Mentelová L, Mahmood S, Ďatková Z, Beňo M, Pečeňová L, Raška O, Šmigová J, Chase BA, Raška I, Mechler BM.	Dev Growth Differ. 2015 Jan;57(1):74-96. doi: 10.1111/dgd.12193. Epub 2015 Jan 22.	Farkaš R	Dev Growth Differ	2015	2015/01/23			10.1111/dgd.12193
26820438	glue secretion	Actin puts the squeeze on Drosophila glue secretion	Merrifield CJ.	Nat Cell Biol. 2016 Feb;18(2):142-4. doi: 10.1038/ncb3305.	Merrifield CJ	Nat Cell Biol	2016	2016/01/29			10.1038/ncb3305
26911911	glue secretion	Erratum: Actin puts the squeeze on Drosophila glue secretion	Merrifield CJ.	Nat Cell Biol. 2016 Mar;18(3):347. doi: 10.1038/ncb3322.	Merrifield CJ	Nat Cell Biol	2016	2016/02/26			10.1038/ncb3322
26641716	glue secretion	Orchestrated content release from Drosophila glue-protein vesicles by a contractile actomyosin network	Rousso T, Schejter ED, Shilo BZ.	Nat Cell Biol. 2016 Feb;18(2):181-90. doi: 10.1038/ncb3288. Epub 2015 Dec 7.	Rousso T	Nat Cell Biol	2016	2015/12/08			10.1038/ncb3288
29066608	glue secretion	Molecular mechanisms of developmentally programmed crinophagy in Drosophila	Csizmadia T, Lőrincz P, Hegedűs K, Széplaki S, Lőw P, Juhász G.	J Cell Biol. 2018 Jan 2;217(1):361-374. doi: 10.1083/jcb.201702145. Epub 2017 Oct 24.	Csizmadia T	J Cell Biol	2018	2017/10/26	PMC5748974		10.1083/jcb.201702145
29891564	glue secretion	Hobbit regulates intracellular trafficking to drive insulin-dependent growth during Drosophila development	Neuman SD, Bashirullah A.	Development. 2018 Jun 11;145(11):dev161356. doi: 10.1242/dev.161356.	Neuman SD	Development	2018	2018/06/13	PMC6031322		10.1242/dev.161356
32620244	glue secretion	Crinophagy mechanisms and its potential role in human health and disease	Csizmadia T, Juhász G.	Prog Mol Biol Transl Sci. 2020;172:239-255. doi: 10.1016/bs.pmbts.2020.02.002. Epub 2020 Feb 29.	Csizmadia T	Prog Mol Biol Transl Sci	2020	2020/07/05			10.1016/bs.pmbts.2020.02.002
31216519	glue ultrastructure and adhesion	Fine infrastructure of released and solidified Drosophila larval salivary secretory glue using SEM	Beňová-Liszeková D, Beňo M, Farkaš R.	Bioinspir Biomim. 2019 Jul 11;14(5):055002. doi: 10.1088/1748-3190/ab2b2b.	Beňová-Liszeková D	Bioinspir Biomim	2019	2019/06/20			10.1088/1748-3190/ab2b2b
32165432	glue ultrastructure and adhesion	The glue produced by Drosophila melanogaster for pupa adhesion is universal	Borne F, Kovalev A, Gorb S, Courtier-Orgogozo V.	J Exp Biol. 2020 Apr 23;223(Pt 8):jeb220608. doi: 10.1242/jeb.220608.	Borne F	J Exp Biol	2020	2020/03/14			10.1242/jeb.220608
33726597	glue ultrastructure and adhesion	Drosophila glue protects from predation	Borne F, Prigent SR, Molet M, Courtier-Orgogozo V.	Proc Biol Sci. 2021 Mar 31;288(1947):20210088. doi: 10.1098/rspb.2021.0088. Epub 2021 Mar 17.	Borne F	Proc Biol Sci	2021	2021/03/17	PMC8059496		10.1098/rspb.2021.0088
6300765	irrelevant	Association of a Drosophila transposable element of the roo family with chromosomal deletion breakpoints	McGinnis W, Beckendorf SK.	Nucleic Acids Res. 1983 Feb 11;11(3):737-51. doi: 10.1093/nar/11.3.737.	McGinnis W	Nucleic Acids Res	1983	1983/02/11	PMC325750		10.1093/nar/11.3.737
6319004	irrelevant	Patterns of DNA structural polymorphism and their evolutionary implications	Keene MA, Elgin SC.	Cell. 1984 Jan;36(1):121-9. doi: 10.1016/0092-8674(84)90080-1.	Keene MA	Cell	1984	1984/01/01			10.1016/0092-8674(84)90080-1
2656675	irrelevant	Proteolytic fragmentation and peptide mapping of human carboxyamidomethylated tracheobronchial mucin	Rose MC, Kaufman B, Martin BM.	J Biol Chem. 1989 May 15;264(14):8193-9.	Rose MC	J Biol Chem	1989	1989/05/15
2119600	irrelevant	The uses of computer-aided signal peptide selection and polymerase chain reaction in gene construction and expression of secreted proteins	Daugherty BL, Zavodny SM, Lenny AB, Jacobson MA, Ellis RW, Law SW, Mark GE.	DNA Cell Biol. 1990 Jul-Aug;9(6):453-9. doi: 10.1089/dna.1990.9.453.	Daugherty BL	DNA Cell Biol	1990	1990/07/01			10.1089/dna.1990.9.453
1836789	irrelevant	Dynactin, a conserved, ubiquitously expressed component of an activator of vesicle motility mediated by cytoplasmic dynein	Gill SR, Schroer TA, Szilak I, Steuer ER, Sheetz MP, Cleveland DW.	J Cell Biol. 1991 Dec;115(6):1639-50. doi: 10.1083/jcb.115.6.1639.	Gill SR	J Cell Biol	1991	1991/12/01	PMC2289205		10.1083/jcb.115.6.1639
8713479	irrelevant	Role of the PS integrins in Drosophila development	Brower DL, Brabant MC, Bunch TA.	Immunol Cell Biol. 1995 Dec;73(6):558-64. doi: 10.1038/icb.1995.89.	Brower DL	Immunol Cell Biol	1995	1995/12/01			10.1038/icb.1995.89
7749327	irrelevant	Not just glue: cell-cell junctions as cellular signaling centers	Kirkpatrick C, Peifer M.	Curr Opin Genet Dev. 1995 Feb;5(1):56-65. doi: 10.1016/s0959-437x(95)90054-3.	Kirkpatrick C	Curr Opin Genet Dev	1995	1995/02/01			10.1016/s0959-437x(95)90054-3
14573476	irrelevant	A deficiency screen of the major autosomes identifies a gene (matrimony) that is haplo-insufficient for achiasmate segregation in Drosophila oocytes	Harris D, Orme C, Kramer J, Namba L, Champion M, Palladino MJ, Natzle J, Hawley RS.	Genetics. 2003 Oct;165(2):637-52. doi: 10.1093/genetics/165.2.637.	Harris D	Genetics	2003	2003/10/24	PMC1462769		10.1093/genetics/165.2.637
15552042	irrelevant	[Three Bombyx mori genes, chi, gluE and fruA, encode proteins homologous to microorganism and primary analysis of horizontal gene transfer]	Cheng TC, Xia QY, Liu C, Zhao P, Zha XF, Xu HF, Xiang ZH.	Yi Chuan Xue Bao. 2004 Oct;31(10):1082-8.	Cheng TC	Yi Chuan Xue Bao	2004	2004/11/24
15733535	irrelevant	SNAMA, a novel protein with a DWNN domain and a RING finger-like motif: a possible role in apoptosis	Mather A, Rakgotho M, Ntwasa M.	Biochim Biophys Acta. 2005 Mar 10;1727(3):169-76. doi: 10.1016/j.bbaexp.2005.01.002. Epub 2005 Jan 28.	Mather A	Biochim Biophys Acta	2005	2005/03/01			10.1016/j.bbaexp.2005.01.002
18717517	irrelevant	Preventive role of folic acid on the developmental toxicity of phenol in Drosophila melanogaster	Aşkin H, Uysal H, Altun D.	Toxicol Ind Health. 2007 Nov;23(10):591-8. doi: 10.1177/0748233708090905.	Aşkin H	Toxicol Ind Health	2007	2008/08/23			10.1177/0748233708090905
17268469	irrelevant	bicoid RNA localization requires specific binding of an endosomal sorting complex	Irion U, St Johnston D.	Nature. 2007 Feb 1;445(7127):554-8. doi: 10.1038/nature05503.	Irion U	Nature	2007	2007/02/03	PMC1997307	UKMS724	10.1038/nature05503
18828662	irrelevant	Analysis of hunger-driven gene expression in the Drosophila melanogaster larval central nervous system	Ryuda M, Shimada K, Koyanagi R, Azumi K, Tanimura T, Hayakawa Y.	Zoolog Sci. 2008 Jul;25(7):746-52. doi: 10.2108/zsj.25.746.	Ryuda M	Zoolog Sci	2008	2008/10/03			10.2108/zsj.25.746
19194941	irrelevant	Production of fusion mussel adhesive fp-353 in Escherichia coli	Gim Y, Hwang DS, Lim S, Song YH, Cha HJ.	Biotechnol Prog. 2008 Nov-Dec;24(6):1272-7. doi: 10.1002/btpr.65.	Gim Y	Biotechnol Prog	2008	2009/02/06			10.1002/btpr.65
19372748	irrelevant	More than just glue: the diverse roles of cell adhesion molecules in the Drosophila nervous system	Schwabe T, Gontang AC, Clandinin TR.	Cell Adh Migr. 2009 Jan-Mar;3(1):36-42. doi: 10.4161/cam.3.1.6918. Epub 2009 Jan 5.	Schwabe T	Cell Adh Migr	2009	2009/04/18	PMC2675147		10.4161/cam.3.1.6918
19461578	irrelevant	Electrophysiological recording in the Drosophila embryo	Chen K, Featherstone DE, Broadie K.	J Vis Exp. 2009 May 21;(27):1348. doi: 10.3791/1348.	Chen K	J Vis Exp	2009	2009/05/23	PMC2794687		10.3791/1348
19488027	irrelevant	Harvesting and preparing Drosophila embryos for electrophysiological recording and other procedures	Featherstone DE, Chen K, Broadie K.	J Vis Exp. 2009 May 20;(27):1347. doi: 10.3791/1347.	Featherstone DE	J Vis Exp	2009	2009/06/03	PMC2794686		10.3791/1347
19244537	irrelevant	A dual role for the adaptor protein DRK in Drosophila olfactory learning and memory	Moressis A, Friedrich AR, Pavlopoulos E, Davis RL, Skoulakis EM.	J Neurosci. 2009 Feb 25;29(8):2611-25. doi: 10.1523/JNEUROSCI.3670-08.2009.	Moressis A	J Neurosci	2009	2009/02/27	PMC2693346	NIHMS97529	10.1523/JNEUROSCI.3670-08.2009
21490577	irrelevant	Imaging cell shape change in living Drosophila embryos	Figard L, Sokac AM.	J Vis Exp. 2011 Mar 30;(49):2503. doi: 10.3791/2503.	Figard L	J Vis Exp	2011	2011/04/15	PMC3197300		10.3791/2503
21965675	irrelevant	Members of the salivary gland surface protein (SGS) family are major immunogenic components of mosquito saliva	King JG, Vernick KD, Hillyer JF.	J Biol Chem. 2011 Nov 25;286(47):40824-34. doi: 10.1074/jbc.M111.280552. Epub 2011 Sep 29.	King JG	J Biol Chem	2011	2011/10/04	PMC3220476		10.1074/jbc.M111.280552
23051668	irrelevant	Simple microfluidic devices for in vivo imaging of C. elegans, Drosophila and zebrafish	Mondal S, Ahlawat S, Koushika SP.	J Vis Exp. 2012 Sep 30;(67):3780. doi: 10.3791/3780.	Mondal S	J Vis Exp	2012	2012/10/12	PMC3490237		10.3791/3780
24619548	irrelevant	Mass spectrometry imaging of surface lipids on intact Drosophila melanogaster flies	Kaftan F, Vrkoslav V, Kynast P, Kulkarni P, Böcker S, Cvačka J, Knaden M, Svatoš A.	J Mass Spectrom. 2014 Mar;49(3):223-32. doi: 10.1002/jms.3331.	Kaftan F	J Mass Spectrom	2014	2014/03/13			10.1002/jms.3331
24303891	irrelevant	Spit and venom from scytodes spiders: a diverse and distinct cocktail	Zobel-Thropp PA, Correa SM, Garb JE, Binford GJ.	J Proteome Res. 2014 Feb 7;13(2):817-35. doi: 10.1021/pr400875s. Epub 2013 Dec 18.	Zobel-Thropp PA	J Proteome Res	2014	2013/12/06	PMC6692171	NIHMS601179	10.1021/pr400875s
25762650	irrelevant	Controlling roll perturbations in fruit flies	Beatus T, Guckenheimer JM, Cohen I.	J R Soc Interface. 2015 Apr 6;12(105):20150075. doi: 10.1098/rsif.2015.0075.	Beatus T	J R Soc Interface	2015	2015/03/13	PMC4387536		10.1098/rsif.2015.0075
29718753	irrelevant	Glia: from 'just glue' to essential players in complex nervous systems: a comparative view from flies to mammals	Losada-Perez M.	J Neurogenet. 2018 Mar-Jun;32(2):78-91. doi: 10.1080/01677063.2018.1464568. Epub 2018 May 2.	Losada-Perez M	J Neurogenet	2018	2018/05/03			10.1080/01677063.2018.1464568
29509812	irrelevant	Reversible and long-term immobilization in a hydrogel-microbead matrix for high-resolution imaging of Caenorhabditis elegans and other small organisms	Dong L, Cornaglia M, Krishnamani G, Zhang J, Mouchiroud L, Lehnert T, Auwerx J, Gijs MAM.	PLoS One. 2018 Mar 6;13(3):e0193989. doi: 10.1371/journal.pone.0193989. eCollection 2018.	Dong L	PLoS One	2018	2018/03/07	PMC5839568		10.1371/journal.pone.0193989
31332229	irrelevant	Evidence of nanoemulsion as an effective control measure for fruit flies Drosophila melanogaster	Krittika S, Indhumathi P, Vedha Hari BN, Ramya Devi D, Yadav P.	Sci Rep. 2019 Jul 22;9(1):10578. doi: 10.1038/s41598-019-47045-3.	Krittika S	Sci Rep	2019	2019/07/24	PMC6646352		10.1038/s41598-019-47045-3
32176208	irrelevant	LarvaSPA, A Method for Mounting Drosophila Larva for Long-Term Time-Lapse Imaging	Ji H, Han C.	J Vis Exp. 2020 Feb 27;(156):10.3791/60792. doi: 10.3791/60792.	Ji H	J Vis Exp	2020	2020/03/17	PMC7241436	NIHMS1583040	10.3791/60792
31991683	irrelevant	Impedance Measures and a Mounting Technique for Drosophila: Larval Movements, Heart Rate, Imaging, and Electrophysiology	de Castro N, Cooper RL.	Methods Protoc. 2020 Jan 24;3(1):12. doi: 10.3390/mps3010012.	de Castro N	Methods Protoc	2020	2020/01/30	PMC7189670		10.3390/mps3010012
34323973	irrelevant	Improved Light Traps for Early Detection of Insect Pests of Phytosanitary Concern in Shipping Containers	Marchioro M, Faccoli M.	J Econ Entomol. 2021 Oct 13;114(5):2060-2068. doi: 10.1093/jee/toab150.	Marchioro M	J Econ Entomol	2021	2021/07/29	PMC8513576		10.1093/jee/toab150
33313876	irrelevant	Manipulations of the olfactory circuit highlight the role of sensory stimulation in regulating sleep amount	Hsu CT, Choi JTY, Sehgal A.	Sleep. 2021 May 14;44(5):zsaa265. doi: 10.1093/sleep/zsaa265.	Hsu CT	Sleep	2021	2020/12/14	PMC8343592		10.1093/sleep/zsaa265
34125872	irrelevant	Preventive role of folic acid on the developmental toxicity of phenol in Drosophila melanogaster	Mei L, Wang X, Yin Y, Tang G, Wang C.	PLoS Pathog. 2021 Jun 14;17(6):e1009656. doi: 10.1371/journal.ppat.1009656. eCollection 2021 Jun.	Mei L	PLoS Pathog	2021	2021/06/14	PMC8224951		10.1371/journal.ppat.1009656
1380004	salivary gland physiology	Structural and histochemical studies of Golgi complex differentiation in salivary gland cells during Drosophila development	Thomopoulos GN, Neophytou EP, Alexiou M, Vadolas A, Limberi-Thomopoulos S, Derventzi A.	J Cell Sci. 1992 May;102 ( Pt 1):169-84. doi: 10.1242/jcs.102.1.169.	Thomopoulos GN	J Cell Sci	1992	1992/05/01			10.1242/jcs.102.1.169
16465220	salivary gland physiology	Rearrangement of the tubulin and actin cytoskeleton during programmed cell death in Drosophila salivary glands	Jochová J, Zakeri Z, Lockshin RA.	Cell Death Differ. 1997 Feb;4(2):140-9. doi: 10.1038/sj.cdd.4400216.	Jochová J	Cell Death Differ	1997	1997/02/01			10.1038/sj.cdd.4400216
9870531	salivary gland physiology	Ultrastructural changes of Drosophila larval and prepupal salivary glands cultured in vitro with ecdysone	Farkas R, Sutáková G.	In Vitro Cell Dev Biol Anim. 1998 Nov-Dec;34(10):813-23. doi: 10.1007/s11626-998-0036-7.	Farkas R	In Vitro Cell Dev Biol Anim	1998	1998/12/31			10.1007/s11626-998-0036-7
10713724	salivary gland physiology	The timing of drosophila salivary gland apoptosis displays an l(2)gl-dose response	Farkas R, Mechler BM.	Cell Death Differ. 2000 Jan;7(1):89-101. doi: 10.1038/sj.cdd.4400621.	Farkas R	Cell Death Differ	2000	2000/03/14			10.1038/sj.cdd.4400621
26116777	salivary gland physiology	Respiratory metabolism of salivary glands during the late larval and prepupal development of Drosophila melanogaster	Farkaš R, Sláma K.	J Insect Physiol. 2015 Oct;81:109-17. doi: 10.1016/j.jinsphys.2015.06.013. Epub 2015 Jun 25.	Farkaš R	J Insect Physiol	2015	2015/06/28			10.1016/j.jinsphys.2015.06.013
27397870	salivary gland physiology	Massive excretion of calcium oxalate from late prepupal salivary glands of Drosophila melanogaster demonstrates active nephridial-like anion transport	Farkaš R, Pečeňová L, Mentelová L, Beňo M, Beňová-Liszeková D, Mahmoodová S, Tejnecký V, Raška O, Juda P, Svidenská S, Hornáček M, Chase BA, Raška I.	Dev Growth Differ. 2016 Aug;58(6):562-74. doi: 10.1111/dgd.12300. Epub 2016 Jul 11.	Farkaš R	Dev Growth Differ	2016	2016/07/12			10.1111/dgd.12300
30123964	salivary gland physiology	Endosomal vacuoles of the prepupal salivary glands of Drosophila play an essential role in the metabolic reallocation of iron	Farkaš R, Beňová-Liszeková D, Mentelová L, Beňo M, Babišová K, Trusinová-Pečeňová L, Raška O, Chase BA, Raška I.	Dev Growth Differ. 2018 Sep;60(7):411-430. doi: 10.1111/dgd.12562. Epub 2018 Aug 19.	Farkaš R	Dev Growth Differ	2018	2018/08/21			10.1111/dgd.12562
